# Supplementary material for: Synthesis of a New Co Metal–Organic Framework Assembled from 5,10,15,20-Tetrakis((pyridin-4-yl) phenyl)porphyrin “Co-MTPhPyP” and Its Application to the Removal of Heavy Metal Ions
Source: Molecules. 2023 Feb 15;28(4):1816. doi: 10.3390/molecules28041816 (PMC9964701; doi:10.3390/molecules28041816)
Supplement: Supplementary file 1 [file molecules-28-01816-s001.zip]

Archive with 1 entries (1 files):
- molecules-2169573-supplementary.pdf
